# Supplementary material for: Maternal prenatal urinary bisphenol A level and child cardio-metabolic risk factors: A prospective cohort study
Source: Environ Pollut. 2020 Oct;265(Pt A):115008. doi: 10.1016/j.envpol.2020.115008 (PMC7456779; doi:10.1016/j.envpol.2020.115008)
Supplement: Multimedia component 1 [file mmc1.xml]

<?xml version="1.0" encoding="UTF-8" standalone="no"?><data:data><datasets><author>ouyangfengxiu@xinhuamed.com.cn</author><type>0</type><dataset><value>1</value><reason>Data will be made available on request</reason><comments/></dataset></datasets></data:data>
